# Supplementary material for: Efficient 2,3-Butanediol Production from Ethanol by a Modified Four-Enzyme Synthetic Biosystem
Source: Molecules. 2024 Aug 20;29(16):3934. doi: 10.3390/molecules29163934 (PMC11357561; doi:10.3390/molecules29163934)
Supplement: Supplementary file 1 [file molecules-29-03934-s001.zip]

Archive with 1 entries (1 files):
- molecules-3151157-supplementary.pdf
